# Supplementary material for: Does who I am and what I feel determine what I see (or say)? A meta-analytic systematic review exploring the influence of real and perceived bodily state on spatial perception of the external environment
Source: PeerJ. 2022 May 23;10:e13383. doi: 10.7717/peerj.13383 (PMC9135041; doi:10.7717/peerj.13383)
Supplement: Supplemental Information 4 [file peerj-10-13383-s004.xlsx]

## Sheet: Full Text Screening 
Full text screening tracking
Study (First author + year) If more than one experiment separate	1st Rater	Included Excluded	2nd Rater	Included Excluded	Final Decision	Reason for exclusion	Notes/Source for grey lit
Databases
Alaiti 2019	EM	Included	DW	Included	Included
Asaf 2015	EM	Included	DW	Included	Included
Baati 2015	EM	Included	FB	Included	Included
Balas 2013	EM	Excluded	DW	Excluded	Excluded	Due to measure of spatial perception
Balcetis 2015 - Experiment 1a	EM	Excluded	FB	Included	Excluded	Due to measure of spatial perception
Balcetis 2015 - Experiment 1b	EM	Excluded	FB	Included	Excluded	Due to measure of spatial perception
Balcetis 2015 - Experiment 2	EM	Excluded	FB	Included	Excluded	Due to measure of spatial perception
Balcetis 2015 - Experiment 3	EM	Excluded	FB	Included	Excluded	Due to measure of spatial perception
Baldock 2012	EM	Excluded	DW	Excluded	Excluded	Due to measure of spatial perception
Baldock 2018	EM	Excluded	DW	Excluded	Excluded	Due to measure of spatial perception
Bergmann 2011 - experiment 1	EM	Excluded	BM	Excluded	Excluded	Due to measures of bodily state
Bergmann 2011 - experiment 2	EM	Excluded	BM	Excluded	Excluded	Due to measures of bodily state
Bhalla 1997 - experiment 1	EM	Included	DW	Included	Excluded	Duplicate	Bhalla 1999
Bhalla 1997 - experiment 2	EM	Included	DW	Included	Excluded	Duplicate	Bhalla 1999
Bhalla 1997 - experiment 3	EM	Included	DW	Included	Excluded	Duplicate	Bhalla 1999
Bhalla 1997 - experiment 4	EM	Included	DW	Included	Excluded	Duplicate	Bhalla 1999
Bhalla 1999 - Experiment 1	EM	Included	DW	Included	Included
Bhalla 1999 - Experiment 2	EM	Included	DW	Included	Included
Bhalla 1999 - Experiment 3	EM	Included	DW	Included	Included
Bhalla 1999 - Experiment 4	EM	Included	DW	Included	Included
Bourrelly 2015	EM	Excluded	DW	Excluded	Excluded	Due to measure of spatial perception
Bredin 2005	EM	Excluded	FB	Included	Excluded	Due to measure of spatial perception
Chambon 2009 - Experiment 1	EM	Excluded	BM	Excluded	Excluded	Due to measures of bodily state
Chambon 2009 - Experiment 2	EM	Excluded	BM	Excluded	Excluded	Due to measures of bodily state
Clark 2016	EM	Excluded	BM	Excluded	Excluded	Due to measure of spatial perception
Cole 2013	EM	Included	FB	Included	Included
Cole 2014 - experiment 1	EM	Excluded	BM	Excluded	Excluded	Due to measures of bodily state
Cole 2014 - experiment 2	EM	Included	BM	Excluded	Excluded	Due to measures of bodily state
Committeri 2020	EM	Excluded	DW	Included	Excluded	Due to measure of spatial perception
Costello 2015 - experiment 1	EM	Excluded	DW	Excluded	Excluded	Due to measure of spatial perception
Costello 2015 - experiment 2	EM	Included	DW	Excluded	Included
Creem-Regehr 2004 - Experiment 1	EM	Excluded	BM	Excluded	Excluded	Due to measures of bodily state
Creem-Regehr 2004 - Experiment 2	EM	Excluded	BM	Excluded	Excluded	Due to measures of bodily state
Creem-Regehr 2004 - Experiment 3	EM	Excluded	BM	Included	Excluded	Due to measures of bodily state
Creem-Regehr 2004 - Experiment 4	EM	Excluded	BM	Included	Excluded	Due to measures of bodily state
Day 2015	EM	Excluded	DW	Excluded	Excluded	Due to measure of spatial perception
Dean 2016	EM	Included	FB	Included	Included
Durgin 2012	EM	Included	DW	Excluded	Included
Ehgoetz Martens 2014	EM	Excluded	DW	Excluded	Excluded	Due to measure of spatial perception
Engel 2017	EM	Excluded	DW	Excluded	Excluded	Due to measure of spatial perception
Eves 2014	EM	Excluded	DW	Excluded	Excluded	Due to measure of spatial perception
Eves 2014a - Experiment 1	EM	Included	DW	Included	Included
Eves 2014a - Experiment 2	EM	Excluded	DW	Excluded	Excluded	Due to measures of bodily state
Fisher 1975	EM	Excluded	DW	Excluded	Excluded	Due to measure of spatial perception
Gibbs 1977	EM	Excluded	FB	Excluded	Excluded	Due to measure of spatial perception
Hozier 1959	EM	Excluded	FB	Excluded	Excluded	Due to measure of spatial perception
Hunt 2017	EM	Included	FB	Included	Included
Hutchinson 2006 - experiment 1	EM	Included	DW	Included	Included
Hutchinson 2006 - experiment 2	EM	Included	DW	Included	Included
Isreal 2013	EM	Excluded	BM	Excluded	Excluded	Due to measures of bodily state
Jacobs 2005 - experiment 1	EM	Excluded	DW	Excluded	Excluded	Due to measure of spatial perception
Jacobs 2005 - experiment 2	EM	Excluded	DW	Excluded	Excluded	Due to measure of spatial perception
Jacobs 2005 - experiment 3	EM	Excluded	DW	Excluded	Excluded	Due to measure of spatial perception
Jacobs 2005 - experiment 4	EM	Excluded	DW	Excluded	Excluded	Due to measure of spatial perception
Jacobs 2005 - experiment 5	EM	Excluded	DW	Excluded	Excluded	Due to measure of spatial perception
Jacobs 2005 - experiment 6	EM	Excluded	DW	Excluded	Excluded	Due to measure of spatial perception
Jarraya 2013	EM	Included	FB	Included	Included
Keric 2021 - Experiment 1	EM	Excluded	FB	Excluded	Excluded	Due to measure of spatial perception
Keric 2021 - Experiment 2	EM	Excluded	FB	Excluded	Excluded	Due to measures of bodily state
Keric 2021 - Experiment 3	EM	Included	FB	Included	Included
Keric 2021 - Experiment 4	EM	Included	FB	Included	Included
2015-06-01	EM	Included	DW	Excluded	Included
Krpan 2014 - Experiment 1	EM	Included	DW	Excluded	Included
Krpan 2014 - Experiment 2	EM	Included	DW	Excluded	Included
Krpan 2014 - Experiment 3	EM	Included	DW	Excluded	Included
Lessard 2009	EM	Included	FB	Included	Included
Lhuilliera 2018	EM	Excluded	FB	Included	Excluded	Due to measure of spatial perception
Linkenauger 2015 - Experiment 1	EM	Excluded	DW	Included	Excluded	Due to measure of spatial perception
Linkenauger 2015 - Experiment 2	EM	Excluded	DW	Included	Excluded	Due to measure of spatial perception
Linkenauger 2015 - Experiment 3	EM	Excluded	DW	Included	Excluded	Due to measure of spatial perception
Linkenauger 2015 - Experiment 4	EM	Excluded	DW	Included	Excluded	Due to measure of spatial perception
Linkenauger 2020	EM	Excluded	FB	Excluded	Excluded	Due to measures of bodily state
Lofti 2010	EM	Excluded	DW	Included	Excluded	Due to measure of spatial perception
Lourenco 2009 - Experiment 1	EM	Excluded	BM	Excluded	Excluded	Due to measures of bodily state
Lourenco 2009 - Experiment 2	EM	Excluded	BM	Excluded	Excluded	Due to measures of bodily state
Lunneborg 1982	EM	Excluded	DW	Excluded	Excluded	Due to measure of spatial perception
Lunneborg 1984	EM	Excluded	DW	Excluded	Excluded	Due to measure of spatial perception
Mark 1987 - Experiment 1	EM	Excluded	BM	Excluded	Excluded	Due to measure of spatial perception
Mark 1987 - Experiment 2	EM	Excluded	BM	Excluded	Excluded	Due to measure of spatial perception
Mark 1987 - Experiment 3	EM	Excluded	BM	Excluded	Excluded	Due to measure of spatial perception
Mauer 2005	EM	Excluded	FB	Excluded	Excluded	Due to measure of spatial perception
Mine 2020 - Experiment 1	EM	Excluded	DW	Included	Excluded	Due to measure of spatial perception
Mine 2020 - Experiment 2	EM	Excluded	DW	Included	Excluded	Due to measure of spatial perception
Newman 1941	EM	Excluded	DW	Excluded	Excluded	Due to measure of spatial perception
Proffitt 1995 - Experiment 1	EM	Excluded	DW	Excluded	Excluded	Due to measures of bodily state
Proffitt 1995 - Experiment 2	EM	Excluded	DW	Excluded	Excluded	Due to measures of bodily state
Proffitt 1995 - Experiment 3	EM	Excluded	DW	Excluded	Excluded	Due to measures of bodily state
Proffitt 1995 - Experiment 4	EM	Excluded	DW	Excluded	Excluded	Due to measures of bodily state
Proffitt 1995 - Experiment 5	EM	Included	DW	Included	Included
Proffitt 2003 - Experiment 1	EM	Included	BM	Included	Included
Proffitt 2003 - Experiment 2	EM	Excluded	BM	Excluded	Excluded	Due to measures of bodily state
Proffitt 2003 - Experiment 3	EM	Excluded	BM	Included	Excluded	Due to measures of bodily state
Razzak 2018	EM	Excluded	DW	Excluded	Excluded	Due to measure of spatial perception
Robin 2018	EM	Excluded	DW	Excluded	Excluded	Due to measure of spatial perception
Roldan-Tapia 2017	EM	Excluded	FB	Excluded	Excluded	Due to measure of spatial perception
Sakurai 2014	EM	Excluded	FB	Included	Excluded	Due to measure of spatial perception
Sakurai 2017	EM	Excluded	DW	Excluded	Excluded	Due to measure of spatial perception
Scandola 2019 - experiment 1	EM	Excluded	DW	Excluded	Excluded	Due to measure of spatial perception
Scandola 2019 - experiment 2	EM	Included	DW	Excluded	Included
Schnall 2010 - Experiment 1	EM	Included	BM	Included	Included
Schnall 2010 - Experiment 2	EM	Included	BM	Included	Included
Shaffer 2013	EM	Included	DW	Included	Included
Shaffer 2019	EM	Included	DW	Included	Included
Sidaway 2018	EM	Excluded	BM	Excluded	Excluded	Due to measure of spatial perception
Stafford 2019	EM	Excluded	FB	Included	Excluded	Due to measure of spatial perception
Steffanuci 2012	EM	Included	DW	Included	Excluded	Other	Unable to retrieve full text
Stokes 1991	EM	Excluded	BM	Excluded	Excluded	Other	Unable to retrieve full text
Sugovic 2011	EM	Included	FB	Included	Excluded	Duplicate	Conference abstract of Sugovic 2016
Sugovic 2013 - Experiment 1	EM	Included	BM	Included	Excluded	Duplicate	Subsequently published as Sugovic 2016
Sugovic 2013 - Experiment 2	EM	Included	BM	Included	Included
Sugovic 2013 - Experiment 3	EM	Included	BM	Excluded	Excluded	Due to measure of spatial perception
Sugovic 2016	EM	Included	FB	Included	Included
Suszek 2020 - Experiment 1	EM	Excluded	DW	Included	Excluded	Due to measures of bodily state
Suszek 2020 - Experiment 2	EM	Excluded	DW	Included	Excluded	Due to measures of bodily state
Szuster-Zbrojew 1989 - Experiment 1	EM	Excluded	BM	Excluded	Excluded	Due to measure of spatial perception
Szuster-Zbrojew 1989 - Experiment 2	EM	Excluded	BM	Excluded	Excluded	Due to measure of spatial perception
Szuster-Zbrojew 1989 - Experiment 3	EM	Excluded	BM	Excluded	Excluded	Due to measure of spatial perception
Tabor 2013	EM	Excluded	DW	Excluded	Excluded	Due to measure of spatial perception
Tabor 2015	EM	Excluded	FB	Excluded	Excluded	Due to measure of spatial perception
Tabor 2016	EM	Included	FB	Included	Included
Taylor-Covill 2013 - Experiment 1	EM	Excluded	DW	Excluded	Excluded	Due to measures of bodily state
Taylor-Covill 2013 - Experiment 2	EM	Included	DW	Included	Included
Taylor-Covill 2014 - Experiment 1	EM	Excluded	DW	Excluded	Excluded	Due to measures of bodily state
Taylor-Covill 2014 - Experiment 2	EM	Excluded	DW	Excluded	Excluded	Due to measures of bodily state
Taylor-Covill 2016 - Experiment 1	EM	Included	DW	Included	Included
Taylor-Covill 2016 - Experiment 2	EM	Included	DW	Included	Included
Tian 2021	EM	Excluded	FB	Excluded	Excluded	Due to measure of spatial perception
Vagnoni 2017 - Experiment 1	EM	Excluded	FB	Excluded	Excluded	Due to measures of bodily state
Vagnoni 2017 - Experiment 2	EM	Excluded	FB	Excluded	Excluded	Due to measures of bodily state
van der Hoort 2011 - Experiment 1	EM	Excluded	DW	Excluded	Excluded	Due to measure of spatial perception
van der Hoort 2011 - Experiment 2	EM	Excluded	DW	Excluded	Excluded	Due to measure of spatial perception
van der Hoort 2011 - Experiment 3	EM	Excluded	DW	Excluded	Excluded	Due to measure of spatial perception
van der Hoort 2011 - Experiment 4	EM	Excluded	DW	Excluded	Excluded	Due to measure of spatial perception
van der Hoort 2011 - Experiment 5	EM	Excluded	DW	Excluded	Excluded	Due to measure of spatial perception
van der Hoort 2011 - Experiment 6	EM	Excluded	DW	Excluded	Excluded	Due to measure of spatial perception
van der Hoort 2011 - Experiment 7	EM	Excluded	DW	Excluded	Excluded	Due to measure of spatial perception
van der Hoort 2011 - Experiment 8	EM	Excluded	DW	Excluded	Excluded	Due to measure of spatial perception
van der Hoort 2011 - Experiment 9	EM	Included	DW	Included	Included
van der Hoort 2011 - Experiment 10	EM	Included	DW	Included	Included
van der Hoort 2016	EM	Excluded	DW	Excluded	Excluded	Due to measure of spatial perception
Vera 2020	EM	Excluded	FB	Excluded	Excluded	Due to measure of spatial perception
Wagman 2008	EM	Excluded	BM	Excluded	Excluded	Due to measures of bodily state
Wagman 2014	EM	Excluded	DW	Excluded	Excluded	Due to measure of spatial perception
Wegner 1999	EM	Excluded	DW	Excluded	Excluded	Due to measure of spatial perception
White 2013 - Experiment 1a	EM	Excluded	DW	Included	Included
White 2013 - Experiment 1b	EM	Excluded	DW	Included	Included
White 2013 - Experiment 2	EM	Excluded	DW	Included	Included
White 2013 - Experiment 3	EM	Excluded	DW	Included	Excluded	Due to measures of bodily state
White 2013 - Experiment 4	EM	Excluded	Dw	Included	Included
White 2013a	EM	Excluded	DW	Included	Excluded	Duplicate
Wignall 2017 - Experiment 1	EM	Excluded	BM	Excluded	Excluded	Due to measure of spatial perception
Wignall 2017 - Experiment 2	EM	Excluded	BM	Excluded	Excluded	Due to measure of spatial perception
Witt 2004 - Experiment 1	EM	Excluded	BM	Excluded	Excluded	Due to measures of bodily state
Witt 2004 - Experiment 2	EM	Excluded	BM	Excluded	Excluded	Due to measures of bodily state
Witt 2004 - Experiment 3	EM	Excluded	BM	Excluded	Excluded	Due to measures of bodily state
Witt 2004 - Experiment 4	EM	Excluded	BM	Excluded	Excluded	Due to measures of bodily state
Witt 2004 - Experiment 5	EM	Excluded	BM	Included	Excluded	Due to measures of bodily state
Witt 2009	EM	Included	FB	Included	Included
Witt 2010 - Experiment 1	EM	Excluded	BM	Excluded	Excluded	Due to measures of bodily state
Witt 2010 - Experiment 2	EM	Excluded	BM	Excluded	Excluded	Due to measures of bodily state
Witt 2010 - Experiment 3	EM	Excluded	BM	Excluded	Excluded	Due to measures of bodily state
Witt 2011	EM	Excluded	DW	Excluded	Excluded	Due to study design
Witt 2014	EM	Excluded	FB	Excluded	Excluded	Other	Narrative review
Witt 2017 - experiment 1	EM	Excluded	DW	Excluded	Excluded	Due to measure of spatial perception
Witt 2017 - experiment 2	EM	Excluded	DW	Excluded	Excluded	Due to measure of spatial perception
Witt 2017 - experiment 3	EM	Excluded	DW	Excluded	Excluded	Due to measure of spatial perception
Witt 2017 - experiment 4	EM	Excluded	DW	Excluded	Excluded	Due to measure of spatial perception
Yasuda 2014 - Experiment 1	EM	Excluded	BM	Excluded	Excluded	Due to measures of bodily state
Yasuda 2014 - Experiment 2	EM	Excluded	BM	Excluded	Excluded	Due to measures of bodily state
Zandra 2014 - Experiment 1a	EM	Included	BM	Included	Included
Zandra 2014 - Experiment 1b	EM	Included	BM	Included	Excluded	Duplicate	Subsequently published as Zandra 2016
Zandra 2014 - Experiment 2a	EM	Excluded	BM	Excluded	Excluded	Due to measures of bodily state
Zandra 2014 - Experiment 2b	EM	Excluded	BM	Excluded	Excluded	Due to measures of bodily state
Zandra 2014 - Experiment 3a	EM	Included	BM	Included	Included
Zandra 2014 - Experiment 3b	EM	Included	BM	Included	Included
Zandra 2014 - Experiment 4a	EM	Excluded	BM	Excluded	Excluded	Due to measure of spatial perception
Zandra 2014 - Experiment 4b	EM	Excluded	BM	Excluded	Excluded	Due to measure of spatial perception
Zandra 2014 - Experiment 4c	EM	Excluded	BM	Excluded	Excluded	Due to measure of spatial perception
Zandra 2016	EM	Included	DW	Included	Included
Database totals	1st rater	2nd rater	Final			Reasons for Exclusion
Included	53	72	47			Due to measure of spatial perception	77
Excluded	126	107	132			Due to measures of bodily state	43
Total	179	179	179			Due to population	0
						Due to study design	1
						Duplicate	8
						Other	3
						Total	132
Grey Literature
Baati 2020	EM	Included	BM	Included	Included		Google Scholar
Barnett-Cowen 2009 - Experiment 1	EM	Excluded	DW	Excluded	Excluded	Due to measure of spatial perception	ProQuest
Barnett-Cowen 2009- Experiment 2	EM	Excluded	DW	Excluded	Excluded	Due to measure of spatial perception	ProQuest
Barnett-Cowen 2009- Experiment 3	EM	Excluded	DW	Excluded	Excluded	Due to measure of spatial perception	ProQuest
Barnett-Cowen 2009- Experiment 4	EM	Excluded	DW	Excluded	Excluded	Due to measure of spatial perception	ProQuest
Barnett-Cowen 2009- Experiment 5	EM	Excluded	DW	Excluded	Excluded	Due to measure of spatial perception	ProQuest
Bian 2013 - Experiment 1	EM	Included	DW	Included	Included		Pearling
Bian 2013 - Experiment 2	EM	Included	DW	Included	Included		Pearling
Bian 2013 - Experiment 3	EM	Included	DW	Included	Included		Pearling
Bian 2013 - Experiment 4	EM	Included	DW	Included	Included		Pearling
Branan 2015	EM	Included	DW	Excluded	Excluded	Duplicate	ProQuest Same dataset as Sugovic 2016
Bridgeman 2015 - Experiment 1	EM	Excluded	FB	Included	Included	Due to measures of bodily state	Abstracts - JOV
Bridgeman 2015 - Experiment 2	EM	Excluded	FB	Included	Included	Due to measures of bodily state	Abstracts - JOV
Cole 2013 - Experiment 1	EM	Included	DW	Excluded	Included		Google Scholar
Cole 2013 - Experiment 2	EM	Included	DW	Excluded	Included		Google Scholar
Collier 2017 - Chapter 2, Experiment 1	EM	Excluded	FB	Excluded	Excluded	Due to measure of spatial perception	ProQuest
Collier 2017 - Chapter 2, Experiment 2	EM	Excluded	FB	Excluded	Excluded	Due to measure of spatial perception	ProQuest
Collier 2017 - Chapter 2, Experiment 3	EM	Excluded	FB	Excluded	Excluded	Due to measure of spatial perception	ProQuest
Collier 2017 - Chapter 2, Experiment 4	EM	Excluded	FB	Excluded	Excluded	Due to measure of spatial perception	ProQuest
Collier 2017 - Chapter 2, Experiment 5	EM	Excluded	FB	Excluded	Excluded	Due to measure of spatial perception	ProQuest
Collier 2017 - Chapter 3, Experiment 1	EM	Excluded	FB	Excluded	Excluded	Due to measure of spatial perception	ProQuest
Collier 2017 - Chapter 3, Experiment 2	EM	Excluded	FB	Excluded	Excluded	Due to measure of spatial perception	ProQuest
Collier 2017 - Chapter 3, Experiment 3	EM	Excluded	FB	Excluded	Excluded	Due to measure of spatial perception	ProQuest
Collier 2017 - Chapter 4, Experiment 1	EM	Excluded	FB	Excluded	Excluded	Due to measure of spatial perception	ProQuest
Collier 2017 - Chapter 5, Experiment 1	EM	Included	FB	Excluded	Included		ProQuest
Collier 2017 - Chapter 5, Experiment 2	EM	Included	FB	Excluded	Included		ProQuest
Collier 2017 - Chapter 6, Experiment 1	EM	Excluded	FB	Excluded	Excluded	Due to measure of spatial perception	ProQuest
Corlett 1990 - Experiment 1	EM	Excluded	FB	Included	Included	Due to measures of bodily state	Pearling
Corlett 1990 - Experiment 2	EM	Excluded	FB	Excluded	Excluded	Due to measures of bodily state	Pearling
Mouatt - under review	EM	Included	FB	Included	Included		Contacts
Norman 2020	EM	Included	FB	Excluded	Included		Abstracts - JOV
Parry 2013	EM	Excluded	BM	Excluded	Excluded	Due to measures of bodily state	ProQuest
Phillips 2010	EM	Included	BM	Excluded	Included		Google Scholar
Pijpers 2007 - Experiment 1	EM	Excluded	DW	Excluded	Excluded	Due to measure of spatial perception	Pearling
Pijpers 2007 - Experiment 2	EM	Excluded	DW	Excluded	Excluded	Due to measure of spatial perception	Pearling
Reiner 2016	EM	Excluded	FB	Excluded	Excluded	Other	Unable to find full text
Ries 2008	EM	Included	BM	Excluded	Included		Google Scholar
Shea 2014	EM	Included	BM	Included	Included		ProQuest
Siegle 2010	EM	Excluded	BM	Excluded	Excluded	Due to measures of bodily state	Google Scholar
Sugovic 2013 - Experiment 1	EM	Included	DW	Included	Included		Pearling
Sugovic 2013 - Experiment 2	EM	Excluded	DW	Excluded	Excluded	Due to measures of bodily state	Pearling
Sugovic 2013 - Experiment 3	EM	Excluded	DW	Excluded	Excluded	Due to measures of bodily state	Pearling
Taylor 2011	EM	Excluded	FB	Included	Included	Due to measures of bodily state	Abstracts - JOV
Tenhundfeld 2015	EM	Excluded	FB	Included	Included	Due to measure of spatial perception	Abstracts - JOV
van der Hoort 2014 - Experiment 1a	EM	Excluded	DW	Excluded	Excluded	Due to measure of spatial perception	Pearling
van der Hoort 2014 - Experiment 1b	EM	Excluded	DW	Excluded	Excluded	Due to measure of spatial perception	Pearling
van der Hoort 2014 - Experiment 2	EM	Excluded	DW	Excluded	Excluded	Due to measure of spatial perception	Pearling
van der Hoort 2014 - Experiment 3	EM	Excluded	DW	Excluded	Excluded	Due to measure of spatial perception	Pearling
Vinson 2017	EM	Included	BM	Included	Included		Google Scholar
Witt 2008 - Experiment 1	EM	Excluded	FB	Excluded	Excluded	Due to measure of spatial perception	Google Scholar
Witt 2008 - Experiment 2	EM	Excluded	FB	Excluded	Excluded	Due to measure of spatial perception	Google Scholar
Witt 2008 - Experiment 3	EM	Excluded	FB	Excluded	Excluded	Due to measure of spatial perception	Google Scholar
Witt 2008 - Experiment 4	EM	Excluded	FB	Included	Excluded	Due to measure of spatial perception	Google Scholar
Witt 2008 - Experiment 5	EM	Excluded	FB	Included	Excluded	Due to measures of bodily state	Google Scholar
Zandra 2010 - Experiment 1	EM	Excluded	FB	Excluded	Excluded	Duplicate	Abstracts - JOV
Zandra 2010 - Experiment 2	EM	Excluded	FB	Excluded	Excluded	Duplicate	Abstracts - JOV
Grey Lit totals	1st rater	2nd rater	Final			Reasons for Exclusion
Included	17	16	21			Due to measure of spatial perception	26
Excluded	39	36	35			Due to measures of bodily state	10
Total	56	52	56			Due to population	0
						Due to study design	0
						Duplicate	1
						Other	1
						Total	38
